# Supplementary material for: Cataract Surgery in Low-Income Countries: A Good Deal!
Source: Healthcare (Basel). 2022 Dec 19;10(12):2580. doi: 10.3390/healthcare10122580 (PMC9778186; doi:10.3390/healthcare10122580)
Supplement: Supplementary file 1 [file healthcare-10-02580-s001.zip]

Archive with 1 entries (1 files):
- healthcare-2020967-supplementary.pdf
